# Supplementary material for: Rewiring the aging brain: exergaming modulates brain complexity in older adults
Source: Front Aging Neurosci. 2026 Jan 12;17:1748274. doi: 10.3389/fnagi.2025.1748274 (PMC12832828; doi:10.3389/fnagi.2025.1748274)
Supplement: Supplementary file 2 [file Table_1.xlsx]

## Sheet: Delta CI resting-state
Channel	DeltaCI	p

## Sheet: Delta CI gameplay pre-mid
Channel	DeltaCI	p
Fp1	-1.98958	0.0119976
Fz	-2.89771	0.00159968
F3	-1.46421	0.034793
F7	-0.831951	0.0207958
FC1	-2.23423	0.00619876
C3	-3.29942	0.0229954
T7	-1.25229	0.0241952
TP9	-2.10569	0.0009998
CP5	-2.22677	0.00119976
CP1	-1.4639	0.00419916
P3	-1.34542	0.00379924
TP10	-1.92519	0.0415917
CP2	-1.30576	0.00039992
Cz	-1.71987	0.00059988
C4	-1.63111	0.00279944
T8	-2.03555	0.0159968
FC6	-1.28211	0.0123975
FC2	-2.74121	0.00039992
F4	-3.46793	0.00219956
Fp2	-1.52817	0.0169966
AF7	-1.39213	0.00379924
AF3	-1.38183	0.0271946
AFz	-1.36485	0.0371926
F1	-1.97542	0.0117976
F5	-1.22904	0.0361928
FT7	-1.04084	0.0227954
FC3	-2.60012	0.0479904
C1	-2.11449	0.00059988
C5	-1.52988	0.00419916
TP7	-1.69059	0.00159968
CP3	-1.87469	0.0059988
CP4	-1.45104	0.00679864
TP8	-1.87675	0.0183963
C6	-1.58686	0.00979804
C2	-1.87805	0.00039992
FC4	-1.42372	0.00879824
F6	-1.50265	0.009998
AF8	-1.44475	0.0117976
AF4	-1.39312	0.0205959
F2	-3.54013	0.00139972

## Sheet: Delta CI gameplay mid-post
Channel	DeltaCI	p
PO4	0.770908	0.0479904

## Sheet: Delta CI gameplay pre-post
Channel	DeltaCI	p
Fp1	-0.909099	0.0445911
Fz	-0.996719	0.0413917
F3	-1.10557	0.0213957
F7	-1.08247	0.0243951
C3	-1.17136	0.0427914
T7	-1.29516	0.0355929
TP9	-1.78159	0.00079984
CP5	-1.18578	0.0281944
CP1	-0.874853	0.0207958
TP10	-1.27508	0.0491902
CP2	-1.11786	0.014797
Cz	-1.26373	0.0115977
T8	-0.87056	0.0479904
FT10	-0.727758	0.044791
FC2	-1.42694	0.00619876
F4	-1.22412	0.0185963
AF7	-1.24589	0.00619876
F5	-1.07021	0.0211958
FT7	-1.10767	0.0395921
FC3	-1.29004	0.0295941
C1	-0.992375	0.0265947
TP7	-1.60505	0.00639872
CP4	-1.0273	0.0487902
TP8	-1.65161	0.0237952
C6	-1.44566	0.0135973
C2	-0.887928	0.0205959
FC4	-1.0224	0.0373925
F2	-1.22451	0.0165967
